# Supplementary material for: Fear Extinction and Predictive Trait-Like Inter-Individual Differences in Rats Lacking the Serotonin Transporter
Source: Int J Mol Sci. 2021 Jun 30;22(13):7088. doi: 10.3390/ijms22137088 (PMC8268876; doi:10.3390/ijms22137088)
Supplement: Supplementary file 1 [file ijms-22-07088-s001.zip]

Archive with 1 entries (1 files):
- ijms-1248782-supplementary.pdf
